# Supplementary material for: Effectiveness of slightly acidic electrolyzed water on bacteria reduction: in vitro and spray evaluation
Source: PeerJ. 2020 Feb 18;8:e8593. doi: 10.7717/peerj.8593 (PMC7034383; doi:10.7717/peerj.8593)
Supplement: Supplemental Information 1 — pH values and Cl concentrations. [file peerj-08-8593-s001.xlsx]

## Sheet: Parameters
Physicochemical Parameters
pH					SAEW Cl [mg/L]			Cl [mg/L]
	Water	SAEW	NaOCl		n1	28.6667			10 ppm	20 ppm
n1	7.2	5.5	8.65		n2	27.6667		n1	10.9	20.5
n2	7.2	5.59	8.68		n3	28.9		n2	9.8	20.1
n3	6.41	5.54	8.72		n4	28.4		n3	9.4	19.9
n4		5.71			n5	30.8		n4	10.2
n5		5.78			n6	29.9		n5	9.8
Average	6.93667	5.624	8.68333		n7	30.8		n6	10.1
Std. Dev.	0.456107	0.117601	0.0351188		n8	29.5		n7	9.9
					n9	28.8		Avergae	10.0143	20.1667
					n10	27.5		Std.Dev	0.467007	0.305505
					n11	28.5
					n12	27.9
					Average	28.9444
					Std. Dev.	1.10831
