# Supplementary material for: Effectiveness of slightly acidic electrolyzed water on bacteria reduction: in vitro and spray evaluation
Source: PeerJ. 2020 Feb 18;8:e8593. doi: 10.7717/peerj.8593 (PMC7034383; doi:10.7717/peerj.8593)
Supplement: Supplemental Information 3 — Evaluation of the bactericidal effect of SAEW (10 ppm and 20 ppm) against Staphylococcus epidermidis. [file peerj-08-8593-s003.xlsx]

## Sheet: PeerJ
Spray Experiment Results, SAEW 10 ppm and 20 ppm
Staphylococcus epidermidis
SAEW 10 ppm							SAEW 20 ppm
Results (eye count)							Results (eye count)
	0	10	20	30	60			0	10	20	30	60
n1	77	80	57	22	10		n1	99	64	9	2	0
n2	116	95	62	16	18		n2	125	31	7	3	0
n3	122	97	51	15	6		n3	122	53	25	1	0
Average	105	90.6667	56.6667	17.6667	11.3333		Average	115.333	49.3333	13.6667	2.5	0
Std. Dev.	24.4336	9.29157	5.50757	3.78594	6.1101		Std. Dev.	14.2244	16.8028	9.86577	1	0
Volume:	0.729 m3						Volume:	0.729 m3
Volume:	729 L						Volume:	729 L
Sampling:	20 L						Sampling:	20 L
Total calculated count [cell count]							Total calculated count [cell count]
	0	10	20	30	60			0	10	20	30	60
10^5	2806.65	2916	2077.65	801.9	364.5		10^5	3608.55	2332.8	328.05	72.9	0
10^5	4228.2	3462.75	2259.9	583.2	656.1		10^5	4556.25	1129.95	255.15	109.35	0
10^5	4446.9	3535.65	1858.95	546.75	218.7		10^5	4446.9	1931.85	911.25	36.45	0
Average	3827.25	3304.8	2065.5	643.95	413.1		Average	4203.9	1798.2	498.15	72.9	0
Std. Dev	890.604	338.678	200.751	137.997	222.713		Std. Dev	518.479	612.461	359.607	36.45	0
Calculated concentration [cell count/m3]							Calculated concentration [cell count/m3]
	0	10	20	30	60			0	10	20	30	60
n1	3850	4000	2850	1100	500		n1	4950	3200	450	100	0
n2	5800	4750	3100	800	900		n2	6250	1550	350	150	0
n3	6100	4850	2550	750	300		n3	6100	2650	1250	50	0
Average	5250	4533.33	2833.33	883.333	566.667		Average	5766.67	2466.67	683.333	100	0
Std. Dev.	1221.68	464.579	275.379	189.297	305.505		Std. Dev.	711.22	840.139	493.288	50	0
Log	3.72016	3.65642	3.4523	2.94612	2.75333		Log	3.76092	3.39211	2.83463	2	0
Difference [Log]							Difference [Log]
	0	10	20	30	60			0	10	20	30	60
n1		-0.0165993	0.130616	0.544068	0.886491		n1		0.189455	1.04139	1.69461	3.69461
n2		0.0867344	0.272066	0.860338	0.809185		n2		0.605548	1.25181	1.61979	3.79588
n3		0.0995881	0.37879	0.910269	1.30821		n3		0.362084	0.68842	2.08636	3.78533
Average		0.0565744	0.260491	0.771558	1.00129		Average		0.385696	0.993875	1.80025	3.75861
Std. Dev.		0.0636953	0.124491	0.198588	0.268591		Std. Dev.		0.209049	0.284686	0.250585	0.0556759
Difference [%]							Difference [%]
	0	10	20	30	60			0	10	20	30	60
n1		-3.8961	25.974	71.4286	87.013		n1		35.3535	90.9091	97.9798	100
n2		18.1034	46.5517	86.2069	84.4828		n2		75.2	94.4	97.6	100
n3		20.4918	58.1967	87.7049	95.082		n3		56.5574	79.5082	99.1803	100
Average		11.5664	43.5742	81.7801	88.8592		Average		55.7036	88.2724	98.2534	100
Std. Dev.		13.444	16.3164	8.99595	5.53555		Std. Dev.		19.9369	7.78816	0.82492	0
